# Supplementary material for: Effect of Hepatocellular Carcinoma Surveillance Programmes on Overall Survival in a Mixed Cirrhotic UK Population: A Prospective, Longitudinal Cohort Study
Source: J Clin Med. 2021 Jun 24;10(13):2770. doi: 10.3390/jcm10132770 (PMC8269358; doi:10.3390/jcm10132770)
Supplement: Supplementary file 1 [file jcm-10-02770-s001.zip]

Archive with 2 entries (2 files):
- jcm-1230450-supp.eps
- jcm-1230450-supp.pdf
